# Supplementary material for: Adverse Drug Reactions and Potentially Inappropriate Medication in Older Patients: Analysis of the Portuguese Pharmacovigilance Database
Source: J Clin Med. 2022 Apr 15;11(8):2229. doi: 10.3390/jcm11082229 (PMC9029593; doi:10.3390/jcm11082229)
Supplement: Supplementary file 1 [file jcm-11-02229-s001.zip]

Archive with 1 entries (1 files):
- jcm-1650228-supplementary.pdf
